# Supplementary material for: PIAS1 Shapes a Tumor-Suppressive Microenvironment by Suppressing Immune Evasion in Oral Squamous Cell Carcinoma
Source: Cancers (Basel). 2025 Sep 4;17(17):2905. doi: 10.3390/cancers17172905 (PMC12427710; doi:10.3390/cancers17172905)
Supplement: Supplementary file 1 [file cancers-17-02905-s001.zip]

Archive with 1 entries (1 files):
- cancers-3790809-supplementary.pdf
